# Supplementary material for: Comparison of Nutri-Score and Health Star Rating Nutrient Profiling Models Using Large Branded Foods Composition Database and Sales Data
Source: Int J Environ Res Public Health. 2023 Feb 23;20(5):3980. doi: 10.3390/ijerph20053980 (PMC10002453; doi:10.3390/ijerph20053980)
Supplement: Supplementary file 1 [file ijerph-20-03980-s001.zip]

Archive with 1 entries (1 files):
- ijerph-2106661-Supplementary.pdf
